# Supplementary material for: FUT9-Driven Programming of Colon Cancer Cells towards a Stem Cell-Like State
Source: Cancers (Basel). 2020 Sep 10;12(9):2580. doi: 10.3390/cancers12092580 (PMC7565653; doi:10.3390/cancers12092580)
Supplement: Supplementary file 1 [file cancers-12-02580-s001.zip]

Archive with 4 entries (3 files):
- cancers-846103-supporting information-final/
- cancers-846103-supporting information-final/cancers-846103-original_images.pdf
- cancers-846103-supporting information-final/cancers-846103-supplementary-final.docx
- cancers-846103-supporting information-final/cancers-846103-supplementary.xlsx
